# Supplementary material for: Process Evaluation of the SImplification of Medications Prescribed to Long-tErm Care Residents (SIMPLER) Cluster Randomized Controlled Trial: A Mixed Methods Study
Source: Int J Environ Res Public Health. 2021 May 27;18(11):5778. doi: 10.3390/ijerph18115778 (PMC8199013; doi:10.3390/ijerph18115778)
Supplement: Supplementary file 1 [file ijerph-18-05778-s001.zip]

Archive with 1 entries (1 files):
- ijerph-1200012-supplementary.pdf
